# Supplementary material for: Design, Development and Immunogenicity Study of a Multi-Epitope Vaccine Prototype Against SARS-CoV-2
Source: Pharmaceuticals (Basel). 2024 Nov 7;17(11):1498. doi: 10.3390/ph17111498 (PMC11597159; doi:10.3390/ph17111498)
Supplement: Supplementary file 1 [file pharmaceuticals-17-01498-s001.zip]

Archive with 8 entries (8 files):
- Tables_S1-S7.pdf
- Table_S10_N_protein_alignment[100..150].pdf
- Table_S11_N_protein_alignment[200..320].pdf
- Table_S12_S_protein_alignment[151..234].pdf
- Table_S13_S_protein_alignment[490..550].pdf
- Table_S14_S_protein_alignment[890..920].pdf
- Table_S8_E_protein_alignment.pdf
- Table_S9_M_protein_alignment.pdf
